# Supplementary material for: Sex, health status and habitat alter the community composition and assembly processes of symbiotic bacteria in captive frogs
Source: BMC Microbiol. 2024 Jan 23;24:34. doi: 10.1186/s12866-023-03150-y (PMC10804495; doi:10.1186/s12866-023-03150-y)
Supplement: Supplementary file 2 — Supplementary Material 2 [file 12866_2023_3150_MOESM2_ESM.xlsx]

## Sheet: Sheet1
Sequencing depth and Quality
#SampleName	ReadsLength(bp)	RawData(Mbp)	Adapter(%)	NBase(%)	PloyBase(%)	LowQuality(%)	CleanData(Mbp)	DataUtilizationRatio(%)	RawReads	CleanReads	ReadUtilizationRatio(%)
FH1	299:300	39.33	0	0.119	0	2.163	37.5	95.35	65655*2	63027*2	96
FH2	294:299	39.39	0	0.125	0.005	2.241	37.5	95.2	66428*2	63714*2	95.91
FH3	299:297	39.24	0	0.14	0.002	2.106	37.5	95.58	65832*2	63326*2	96.19
FH4	297:298	39.29	0	0.136	0.001	2.106	37.5	95.45	66031*2	63462*2	96.11
FNH1	300:298	39.21	0	0.142	0.003	1.939	37.5	95.63	65574*2	63145*2	96.3
FNH2	300:297	39.39	0	0.162	0.001	2.158	37.5	95.19	65988*2	63288*2	95.91
FNH3	298:296	39.29	0	0.131	0.001	2.168	37.5	95.45	66144*2	63565*2	96.1
FNH4	293:296	39.44	0	0.118	0.001	2.29	37.5	95.09	66957*2	64147*2	95.8
MH1	294:298	39.33	0	0.129	0.001	2.17	37.5	95.34	66442*2	63756*2	95.96
MH2	299:297	39.15	0	0.143	0.001	1.993	37.5	95.79	65686*2	63301*2	96.37
MH3	298:298	39.26	0	0.12	0.001	2.118	37.5	95.52	65870*2	63344*2	96.17
MH4	297:297	39.46	0	0.129	0.001	2.327	37.5	95.03	66435*2	63584*2	95.71
MNH1	298:297	39.17	0	0.134	0	2.034	37.5	95.75	65826*2	63430*2	96.36
MNH2	299:296	39.33	0	0.148	0.001	2.216	37.5	95.34	66106*2	63461*2	96
MNH3	294:296	39.23	0	0.134	0	2.078	37.5	95.6	66485*2	63978*2	96.23
MNH4	298:299	39.25	0	0.104	0.001	2.061	37.5	95.55	65740*2	63283*2	96.26
NS1	299:298	39.27	0	0.101	0.004	2.135	37.5	95.49	65780*2	63222*2	96.11
NS2	296:297	39.4	0	0.135	0.003	2.288	37.5	95.17	66450*2	63714*2	95.88
NS3	297:296	39.35	0	0.142	0.007	2.238	37.5	95.29	66365*2	63670*2	95.94
SS1	297:299	39.51	0	0.117	0.01	2.371	37.5	94.92	66285*2	63442*2	95.71
SS2	300:299	39.34	0	0.159	0.005	2.035	37.5	95.32	65679*2	63108*2	96.09
SS3	296:298	39.44	0	0.129	0.002	2.298	37.5	95.07	66405*2	63609*2	95.79
AS1	300:296	39.07	0	0.158	0.001	1.82	37.5	95.97	65561*2	63304*2	96.56
AS2	296:299	39.47	0	0.135	0.003	2.321	37.5	95.01	66333*2	63536*2	95.78
AS3	299:299	39.38	0	0.115	0.003	2.258	37.5	95.23	65852*2	63181*2	95.94
